# Supplementary material for: Exploring Nutrient-Adequate Sustainable Diet Scenarios That Are Plant-Based but Animal-Optimized
Source: Nutrients. 2025 Jan 18;17(2):343. doi: 10.3390/nu17020343 (PMC11767869; doi:10.3390/nu17020343)
Supplement: Supplementary file 1 [file nutrients-17-00343-s001.zip]

Archive with 1 entries (1 files):
- nutrients-3428623-supplementary.pdf
